# Supplementary material for: Seed type, habitat and time of day influence post-dispersal seed removal in temperate ecosystems
Source: PeerJ. 2020 Mar 13;8:e8769. doi: 10.7717/peerj.8769 (PMC7075361; doi:10.7717/peerj.8769)
Supplement: Supplemental Information 2 [file peerj-08-8769-s002.csv]

Plot_ID	Region	Location	Habitat	Date	Seed_type	0h	1h	2h	3h	4h	5h	6h	7h	8h	9h	10h	48h
1	Darmstadt	forest_1	forest	13.06.2018	SKU	25	25	24	24	24	24	24	23	NA	NA	NA	23
2	Darmstadt	forest_1	forest	13.06.2018	SKU	25	25	25	25	25	25	25	25	NA	NA	NA	24
3	Darmstadt	forest_1	forest	13.06.2018	SKU	25	25	25	25	25	25	25	25	NA	NA	NA	25
4	Darmstadt	forest_1	forest	13.06.2018	SKU	25	25	25	25	25	25	25	25	NA	NA	NA	20
5	Darmstadt	forest_1	forest	13.06.2018	SKU	25	25	25	25	25	25	25	25	NA	NA	NA	23
6	Darmstadt	grassland_1	grassland	13.06.2018	SKU	25	24	23	21	21	20	20	19	NA	NA	NA	1
7	Darmstadt	grassland_1	grassland	13.06.2018	SKU	25	25	23	23	23	23	23	22	NA	NA	NA	15
8	Darmstadt	grassland_1	grassland	13.06.2018	SKU	25	25	23	22	22	22	22	21	NA	NA	NA	4
9	Darmstadt	grassland_1	grassland	13.06.2018	SKU	25	25	25	25	25	25	25	24	NA	NA	NA	6
10	Darmstadt	grassland_1	grassland	13.06.2018	SKU	25	25	25	25	25	25	25	24	NA	NA	NA	0
11	Darmstadt	forest_2	forest	13.06.2018	SKU	25	25	25	25	25	25	25	25	NA	NA	NA	24
12	Darmstadt	forest_2	forest	13.06.2018	SKU	25	25	25	25	25	25	25	25	NA	NA	NA	23
13	Darmstadt	forest_2	forest	13.06.2018	SKU	25	24	24	24	24	24	24	23	NA	NA	NA	23
14	Darmstadt	forest_2	forest	13.06.2018	SKU	25	25	25	25	25	25	25	25	NA	NA	NA	16
15	Darmstadt	forest_2	forest	13.06.2018	SKU	25	25	25	25	25	25	25	22	NA	NA	NA	17
1	Darmstadt	forest_1	forest	13.06.2018	SKG	25	25	25	25	25	25	25	25	NA	NA	NA	7
2	Darmstadt	forest_1	forest	13.06.2018	SKG	25	25	25	25	25	23	20	12	NA	NA	NA	0
3	Darmstadt	forest_1	forest	13.06.2018	SKG	25	25	25	25	25	25	25	25	NA	NA	NA	24
4	Darmstadt	forest_1	forest	13.06.2018	SKG	25	25	25	25	25	25	25	19	NA	NA	NA	0
5	Darmstadt	forest_1	forest	13.06.2018	SKG	25	25	25	25	25	25	25	25	NA	NA	NA	0
6	Darmstadt	grassland_1	grassland	13.06.2018	SKG	25	24	24	24	24	24	24	23	NA	NA	NA	0
7	Darmstadt	grassland_1	grassland	13.06.2018	SKG	25	22	18	18	18	15	14	12	NA	NA	NA	0
8	Darmstadt	grassland_1	grassland	13.06.2018	SKG	25	10	10	7	5	2	1	0	NA	NA	NA	0
9	Darmstadt	grassland_1	grassland	13.06.2018	SKG	25	21	17	13	10	7	3	0	NA	NA	NA	0
10	Darmstadt	grassland_1	grassland	13.06.2018	SKG	25	25	25	25	23	23	22	20	NA	NA	NA	9
11	Darmstadt	forest_2	forest	13.06.2018	SKG	25	25	25	25	25	25	25	25	NA	NA	NA	17
12	Darmstadt	forest_2	forest	13.06.2018	SKG	25	18	15	9	3	0	0	0	NA	NA	NA	0
13	Darmstadt	forest_2	forest	13.06.2018	SKG	25	25	25	25	25	25	25	23	NA	NA	NA	0
14	Darmstadt	forest_2	forest	13.06.2018	SKG	25	23	23	23	23	23	22	22	NA	NA	NA	0
15	Darmstadt	forest_2	forest	13.06.2018	SKG	25	25	25	25	25	25	25	25	NA	NA	NA	0
1	Darmstadt	forest_1	forest	13.06.2018	SCH	25	23	19	16	16	14	14	14	NA	NA	NA	4
2	Darmstadt	forest_1	forest	13.06.2018	SCH	25	25	22	21	9	7	7	6	NA	NA	NA	4
3	Darmstadt	forest_1	forest	13.06.2018	SCH	25	25	25	23	23	23	22	22	NA	NA	NA	1
4	Darmstadt	forest_1	forest	13.06.2018	SCH	25	21	21	21	19	19	19	19	NA	NA	NA	11
5	Darmstadt	forest_1	forest	13.06.2018	SCH	25	23	23	21	21	18	18	18	NA	NA	NA	2
6	Darmstadt	grassland_1	grassland	13.06.2018	SCH	25	16	16	16	13	11	11	10	NA	NA	NA	4
7	Darmstadt	grassland_1	grassland	13.06.2018	SCH	25	17	17	16	16	15	14	11	NA	NA	NA	2
8	Darmstadt	grassland_1	grassland	13.06.2018	SCH	25	21	12	4	3	2	2	2	NA	NA	NA	0
9	Darmstadt	grassland_1	grassland	13.06.2018	SCH	25	14	1	0	0	0	0	0	NA	NA	NA	0
10	Darmstadt	grassland_1	grassland	13.06.2018	SCH	25	18	18	16	12	12	10	10	NA	NA	NA	6
11	Darmstadt	forest_2	forest	13.06.2018	SCH	25	25	25	25	25	25	25	25	NA	NA	NA	22
12	Darmstadt	forest_2	forest	13.06.2018	SCH	25	23	23	23	23	23	23	23	NA	NA	NA	10
13	Darmstadt	forest_2	forest	13.06.2018	SCH	25	24	23	23	23	23	23	21	NA	NA	NA	2
14	Darmstadt	forest_2	forest	13.06.2018	SCH	25	25	25	24	24	23	20	20	NA	NA	NA	19
15	Darmstadt	forest_2	forest	13.06.2018	SCH	25	25	21	20	20	20	20	20	NA	NA	NA	8
1	Darmstadt	forest_1	forest	13.06.2018	LOT	25	25	25	25	25	25	25	25	NA	NA	NA	14
2	Darmstadt	forest_1	forest	13.06.2018	LOT	25	25	25	25	25	25	18	14	NA	NA	NA	13
3	Darmstadt	forest_1	forest	13.06.2018	LOT	25	25	25	25	25	25	25	23	NA	NA	NA	23
4	Darmstadt	forest_1	forest	13.06.2018	LOT	25	25	25	25	25	25	24	24	NA	NA	NA	18
5	Darmstadt	forest_1	forest	13.06.2018	LOT	25	25	25	25	25	25	25	19	NA	NA	NA	14
6	Darmstadt	grassland_1	grassland	13.06.2018	LOT	25	19	19	17	14	13	11	11	NA	NA	NA	6
7	Darmstadt	grassland_1	grassland	13.06.2018	LOT	25	24	24	23	23	23	23	20	NA	NA	NA	7
8	Darmstadt	grassland_1	grassland	13.06.2018	LOT	25	25	25	25	25	25	25	25	NA	NA	NA	19
9	Darmstadt	grassland_1	grassland	13.06.2018	LOT	25	23	23	20	19	19	18	17	NA	NA	NA	11
10	Darmstadt	grassland_1	grassland	13.06.2018	LOT	25	24	22	20	18	18	18	18	NA	NA	NA	11
11	Darmstadt	forest_2	forest	13.06.2018	LOT	25	25	25	25	25	25	25	25	NA	NA	NA	24
12	Darmstadt	forest_2	forest	13.06.2018	LOT	25	25	20	9	7	7	6	6	NA	NA	NA	6
13	Darmstadt	forest_2	forest	13.06.2018	LOT	25	25	24	23	23	23	22	21	NA	NA	NA	21
14	Darmstadt	forest_2	forest	13.06.2018	LOT	25	25	25	25	25	25	25	24	NA	NA	NA	21
15	Darmstadt	forest_2	forest	13.06.2018	LOT	25	25	25	25	25	25	25	23	NA	NA	NA	21
1	Darmstadt	forest_1	forest	13.06.2018	WBB	25	25	25	25	25	25	25	25	NA	NA	NA	25
2	Darmstadt	forest_1	forest	13.06.2018	WBB	25	25	25	25	25	25	25	25	NA	NA	NA	24
3	Darmstadt	forest_1	forest	13.06.2018	WBB	25	25	25	25	24	24	24	24	NA	NA	NA	20
4	Darmstadt	forest_1	forest	13.06.2018	WBB	25	25	25	25	25	25	25	25	NA	NA	NA	25
6	Darmstadt	grassland_1	grassland	13.06.2018	WBB	25	24	24	22	22	22	22	22	NA	NA	NA	12
7	Darmstadt	grassland_1	grassland	13.06.2018	WBB	25	24	20	18	18	18	18	15	NA	NA	NA	6
8	Darmstadt	grassland_1	grassland	13.06.2018	WBB	25	25	24	22	22	20	19	17	NA	NA	NA	17
9	Darmstadt	grassland_1	grassland	13.06.2018	WBB	25	25	20	17	15	15	15	12	NA	NA	NA	1
10	Darmstadt	grassland_1	grassland	13.06.2018	WBB	25	25	17	17	16	15	15	13	NA	NA	NA	9
11	Darmstadt	forest_2	forest	13.06.2018	WBB	25	25	25	25	25	24	24	24	NA	NA	NA	24
12	Darmstadt	forest_2	forest	13.06.2018	WBB	25	25	25	25	25	25	25	25	NA	NA	NA	24
13	Darmstadt	forest_2	forest	13.06.2018	WBB	25	25	25	25	25	25	25	25	NA	NA	NA	14
14	Darmstadt	forest_2	forest	13.06.2018	WBB	25	25	25	25	24	24	24	24	NA	NA	NA	24
15	Darmstadt	forest_2	forest	13.06.2018	WBB	25	25	25	24	24	24	24	24	NA	NA	NA	20
31	Airlenbach	grassland	grassland	20.06.2018	SKU	25	25	25	25	25	25	25	25	25	25	25	22
32	Airlenbach	grassland	grassland	20.06.2018	SKU	25	25	25	25	25	25	25	25	25	25	25	24
33	Airlenbach	grassland	grassland	20.06.2018	SKU	25	25	25	25	24	24	23	22	22	22	22	19
34	Airlenbach	grassland	grassland	20.06.2018	SKU	25	25	25	25	25	25	25	25	25	25	25	20
35	Airlenbach	grassland	grassland	20.06.2018	SKU	25	25	25	25	25	25	25	25	25	25	25	18
36	Airlenbach	forest	forest	20.06.2018	SKU	25	25	25	24	24	24	24	24	24	24	22	20
37	Airlenbach	forest	forest	20.06.2018	SKU	25	25	24	24	24	24	24	24	24	24	24	23
38	Airlenbach	forest	forest	20.06.2018	SKU	25	25	25	25	25	24	24	24	24	24	24	23
39	Airlenbach	forest	forest	20.06.2018	SKU	25	25	25	25	25	25	25	25	25	25	25	16
40	Airlenbach	forest	forest	20.06.2018	SKU	25	25	25	25	25	25	25	25	25	25	25	23
31	Airlenbach	grassland	grassland	20.06.2018	SKG	25	23	23	21	21	21	21	21	18	16	14	0
32	Airlenbach	grassland	grassland	20.06.2018	SKG	25	23	23	23	23	23	22	21	19	18	18	8
33	Airlenbach	grassland	grassland	20.06.2018	SKG	25	25	25	25	25	24	24	24	23	23	23	0
34	Airlenbach	grassland	grassland	20.06.2018	SKG	25	25	25	24	21	21	21	21	20	20	20	0
35	Airlenbach	grassland	grassland	20.06.2018	SKG	25	25	25	25	23	22	22	22	22	21	21	0
36	Airlenbach	forest	forest	20.06.2018	SKG	25	24	24	24	22	21	21	19	19	19	19	11
37	Airlenbach	forest	forest	20.06.2018	SKG	25	22	22	21	19	19	18	17	17	17	15	9
38	Airlenbach	forest	forest	20.06.2018	SKG	25	21	19	19	18	17	17	17	17	16	16	5
39	Airlenbach	forest	forest	20.06.2018	SKG	25	25	25	24	22	22	19	18	18	18	16	0
40	Airlenbach	forest	forest	20.06.2018	SKG	25	25	23	23	22	22	22	22	22	22	22	19
31	Airlenbach	grassland	grassland	20.06.2018	SCH	25	17	0	0	0	0	0	0	0	0	0	0
32	Airlenbach	grassland	grassland	20.06.2018	SCH	25	16	15	11	11	10	10	5	1	0	0	0
33	Airlenbach	grassland	grassland	20.06.2018	SCH	25	4	3	2	0	0	0	0	0	0	0	0
34	Airlenbach	grassland	grassland	20.06.2018	SCH	25	0	0	0	0	0	0	0	0	0	0	0
35	Airlenbach	grassland	grassland	20.06.2018	SCH	25	17	3	0	0	0	0	0	0	0	0	0
36	Airlenbach	forest	forest	20.06.2018	SCH	25	18	5	0	0	0	0	0	0	0	0	0
37	Airlenbach	forest	forest	20.06.2018	SCH	25	7	1	0	0	0	0	0	0	0	0	0
38	Airlenbach	forest	forest	20.06.2018	SCH	25	7	3	3	0	0	0	0	0	0	0	0
39	Airlenbach	forest	forest	20.06.2018	SCH	25	22	9	6	5	5	5	4	4	0	0	0
40	Airlenbach	forest	forest	20.06.2018	SCH	25	24	24	20	20	18	18	16	15	15	14	8
31	Airlenbach	grassland	grassland	20.06.2018	LOT	25	24	24	24	23	23	22	22	22	22	22	12
32	Airlenbach	grassland	grassland	20.06.2018	LOT	25	25	25	25	25	25	25	25	25	25	25	24
33	Airlenbach	grassland	grassland	20.06.2018	LOT	25	25	25	24	23	23	22	21	20	20	20	19
34	Airlenbach	grassland	grassland	20.06.2018	LOT	25	25	25	25	25	25	25	24	24	23	23	23
35	Airlenbach	grassland	grassland	20.06.2018	LOT	25	25	25	25	25	23	22	21	21	20	20	19
36	Airlenbach	forest	forest	20.06.2018	LOT	25	25	25	25	25	25	24	24	24	24	24	22
37	Airlenbach	forest	forest	20.06.2018	LOT	25	24	24	24	24	24	24	24	24	24	24	24
38	Airlenbach	forest	forest	20.06.2018	LOT	25	25	25	25	25	25	25	25	24	20	20	10
39	Airlenbach	forest	forest	20.06.2018	LOT	25	25	24	22	21	21	21	21	21	21	21	3
40	Airlenbach	forest	forest	20.06.2018	LOT	25	21	21	21	21	21	21	21	21	21	21	21
31	Airlenbach	grassland	grassland	20.06.2018	WBB	25	25	25	25	25	25	24	24	24	23	22	19
32	Airlenbach	grassland	grassland	20.06.2018	WBB	25	25	25	25	24	24	24	24	24	24	24	22
33	Airlenbach	grassland	grassland	20.06.2018	WBB	25	20	20	20	20	20	20	20	19	19	19	15
34	Airlenbach	grassland	grassland	20.06.2018	WBB	25	25	25	25	25	25	25	25	25	25	25	22
35	Airlenbach	grassland	grassland	20.06.2018	WBB	25	25	25	25	25	25	25	25	23	23	21	19
36	Airlenbach	forest	forest	20.06.2018	WBB	25	24	23	23	23	22	22	22	21	21	19	19
37	Airlenbach	forest	forest	20.06.2018	WBB	25	25	25	25	24	24	24	24	24	24	24	22
38	Airlenbach	forest	forest	20.06.2018	WBB	25	25	25	24	22	22	22	22	22	22	22	22
39	Airlenbach	forest	forest	20.06.2018	WBB	25	25	25	25	25	25	25	24	24	24	22	19
40	Airlenbach	forest	forest	20.06.2018	WBB	25	25	22	22	20	20	20	15	14	14	14	6
