# Supplementary material for: Seed type, habitat and time of day influence post-dispersal seed removal in temperate ecosystems
Source: PeerJ. 2020 Mar 13;8:e8769. doi: 10.7717/peerj.8769 (PMC7075361; doi:10.7717/peerj.8769)
Supplement: Supplemental Information 3 [file peerj-08-8769-s003.csv]

Plot_ID	North	East	Habitat	Region	Date	Seedtype	Daytime	Remaining_12h
41	49.8656	8.67948	forest	Darmstadt	02.07.2018	SKU	day	25
42	49.86753	8.68029	grassland	Darmstadt	02.07.2018	SKU	day	23
43	49.86686	8.68013	forest	Darmstadt	02.07.2018	SKU	day	23
44	49.86103	8.68619	grassland	Darmstadt	02.07.2018	SKU	day	25
45	49.86121	8.68788	forest	Darmstadt	02.07.2018	SKU	day	25
46	49.8599	8.68636	grassland	Darmstadt	02.07.2018	SKU	day	23
47	49.85693	8.68744	forest	Darmstadt	02.07.2018	SKU	day	20
48	49.8572	8.6858	forest	Darmstadt	02.07.2018	SKU	day	25
49	49.85783	8.67902	forest	Darmstadt	02.07.2018	SKU	day	25
50	49.85846	8.67818	grassland	Darmstadt	02.07.2018	SKU	day	25
51	49.85885	8.67884	grassland	Darmstadt	02.07.2018	SKU	day	25
52	49.8656	8.67936	grassland	Darmstadt	02.07.2018	SKU	day	25
41	49.8656	8.67948	forest	Darmstadt	02.07.2018	SKU	night	23
42	49.86753	8.68029	grassland	Darmstadt	02.07.2018	SKU	night	25
43	49.86686	8.68013	forest	Darmstadt	02.07.2018	SKU	night	23
44	49.86103	8.68619	grassland	Darmstadt	02.07.2018	SKU	night	0
45	49.86121	8.68788	forest	Darmstadt	02.07.2018	SKU	night	24
46	49.8599	8.68636	grassland	Darmstadt	02.07.2018	SKU	night	0
47	49.85693	8.68744	forest	Darmstadt	02.07.2018	SKU	night	25
48	49.8572	8.6858	forest	Darmstadt	02.07.2018	SKU	night	25
49	49.85783	8.67902	forest	Darmstadt	02.07.2018	SKU	night	25
50	49.85846	8.67818	grassland	Darmstadt	02.07.2018	SKU	night	20
51	49.85885	8.67884	grassland	Darmstadt	02.07.2018	SKU	night	25
52	49.8656	8.67936	grassland	Darmstadt	02.07.2018	SKU	night	24
41	49.8656	8.67948	forest	Darmstadt	02.07.2018	SKG	day	25
42	49.86753	8.68029	grassland	Darmstadt	02.07.2018	SKG	day	21
43	49.86686	8.68013	forest	Darmstadt	02.07.2018	SKG	day	18
44	49.86103	8.68619	grassland	Darmstadt	02.07.2018	SKG	day	25
45	49.86121	8.68788	forest	Darmstadt	02.07.2018	SKG	day	22
46	49.8599	8.68636	grassland	Darmstadt	02.07.2018	SKG	day	25
47	49.85693	8.68744	forest	Darmstadt	02.07.2018	SKG	day	23
48	49.8572	8.6858	forest	Darmstadt	02.07.2018	SKG	day	24
49	49.85783	8.67902	forest	Darmstadt	02.07.2018	SKG	day	25
50	49.85846	8.67818	grassland	Darmstadt	02.07.2018	SKG	day	25
51	49.85885	8.67884	grassland	Darmstadt	02.07.2018	SKG	day	23
52	49.8656	8.67936	grassland	Darmstadt	02.07.2018	SKG	day	22
41	49.8656	8.67948	forest	Darmstadt	02.07.2018	SKG	night	21
42	49.86753	8.68029	grassland	Darmstadt	02.07.2018	SKG	night	24
43	49.86686	8.68013	forest	Darmstadt	02.07.2018	SKG	night	16
44	49.86103	8.68619	grassland	Darmstadt	02.07.2018	SKG	night	0
45	49.86121	8.68788	forest	Darmstadt	02.07.2018	SKG	night	24
46	49.8599	8.68636	grassland	Darmstadt	02.07.2018	SKG	night	19
47	49.85693	8.68744	forest	Darmstadt	02.07.2018	SKG	night	25
48	49.8572	8.6858	forest	Darmstadt	02.07.2018	SKG	night	25
49	49.85783	8.67902	forest	Darmstadt	02.07.2018	SKG	night	25
50	49.85846	8.67818	grassland	Darmstadt	02.07.2018	SKG	night	19
51	49.85885	8.67884	grassland	Darmstadt	02.07.2018	SKG	night	22
52	49.8656	8.67936	grassland	Darmstadt	02.07.2018	SKG	night	23
41	49.8656	8.67948	forest	Darmstadt	02.07.2018	SCH	day	18
42	49.86753	8.68029	grassland	Darmstadt	02.07.2018	SCH	day	19
43	49.86686	8.68013	forest	Darmstadt	02.07.2018	SCH	day	16
44	49.86103	8.68619	grassland	Darmstadt	02.07.2018	SCH	day	21
45	49.86121	8.68788	forest	Darmstadt	02.07.2018	SCH	day	24
46	49.8599	8.68636	grassland	Darmstadt	02.07.2018	SCH	day	24
47	49.85693	8.68744	forest	Darmstadt	02.07.2018	SCH	day	12
48	49.8572	8.6858	forest	Darmstadt	02.07.2018	SCH	day	24
49	49.85783	8.67902	forest	Darmstadt	02.07.2018	SCH	day	9
50	49.85846	8.67818	grassland	Darmstadt	02.07.2018	SCH	day	11
51	49.85885	8.67884	grassland	Darmstadt	02.07.2018	SCH	day	20
52	49.8656	8.67936	grassland	Darmstadt	02.07.2018	SCH	day	16
41	49.8656	8.67948	forest	Darmstadt	02.07.2018	SCH	night	24
42	49.86753	8.68029	grassland	Darmstadt	02.07.2018	SCH	night	17
43	49.86686	8.68013	forest	Darmstadt	02.07.2018	SCH	night	21
44	49.86103	8.68619	grassland	Darmstadt	02.07.2018	SCH	night	2
45	49.86121	8.68788	forest	Darmstadt	02.07.2018	SCH	night	17
46	49.8599	8.68636	grassland	Darmstadt	02.07.2018	SCH	night	20
47	49.85693	8.68744	forest	Darmstadt	02.07.2018	SCH	night	24
48	49.8572	8.6858	forest	Darmstadt	02.07.2018	SCH	night	21
49	49.85783	8.67902	forest	Darmstadt	02.07.2018	SCH	night	12
50	49.85846	8.67818	grassland	Darmstadt	02.07.2018	SCH	night	8
51	49.85885	8.67884	grassland	Darmstadt	02.07.2018	SCH	night	11
52	49.8656	8.67936	grassland	Darmstadt	02.07.2018	SCH	night	0
41	49.8656	8.67948	forest	Darmstadt	02.07.2018	LOT	day	25
42	49.86753	8.68029	grassland	Darmstadt	02.07.2018	LOT	day	22
43	49.86686	8.68013	forest	Darmstadt	02.07.2018	LOT	day	25
44	49.86103	8.68619	grassland	Darmstadt	02.07.2018	LOT	day	25
45	49.86121	8.68788	forest	Darmstadt	02.07.2018	LOT	day	25
46	49.8599	8.68636	grassland	Darmstadt	02.07.2018	LOT	day	25
47	49.85693	8.68744	forest	Darmstadt	02.07.2018	LOT	day	25
48	49.8572	8.6858	forest	Darmstadt	02.07.2018	LOT	day	25
49	49.85783	8.67902	forest	Darmstadt	02.07.2018	LOT	day	25
50	49.85846	8.67818	grassland	Darmstadt	02.07.2018	LOT	day	25
51	49.85885	8.67884	grassland	Darmstadt	02.07.2018	LOT	day	25
52	49.8656	8.67936	grassland	Darmstadt	02.07.2018	LOT	day	25
41	49.8656	8.67948	forest	Darmstadt	02.07.2018	LOT	night	25
42	49.86753	8.68029	grassland	Darmstadt	02.07.2018	LOT	night	25
43	49.86686	8.68013	forest	Darmstadt	02.07.2018	LOT	night	25
44	49.86103	8.68619	grassland	Darmstadt	02.07.2018	LOT	night	25
45	49.86121	8.68788	forest	Darmstadt	02.07.2018	LOT	night	25
46	49.8599	8.68636	grassland	Darmstadt	02.07.2018	LOT	night	25
47	49.85693	8.68744	forest	Darmstadt	02.07.2018	LOT	night	25
48	49.8572	8.6858	forest	Darmstadt	02.07.2018	LOT	night	25
49	49.85783	8.67902	forest	Darmstadt	02.07.2018	LOT	night	25
50	49.85846	8.67818	grassland	Darmstadt	02.07.2018	LOT	night	25
51	49.85885	8.67884	grassland	Darmstadt	02.07.2018	LOT	night	25
52	49.8656	8.67936	grassland	Darmstadt	02.07.2018	LOT	night	24
53	49.59454	8.92322	grassland	Airlenbach	06.07.2018	SKU	day	25
54	49.60108	8.92363	forest	Airlenbach	06.07.2018	SKU	day	22
55	49.60038	8.92011	grassland	Airlenbach	06.07.2018	SKU	day	23
56	49.60119	8.91945	grassland	Airlenbach	06.07.2018	SKU	day	8
57	49.6014	8.9194	forest	Airlenbach	06.07.2018	SKU	day	0
58	49.60119	8.91945	forest	Airlenbach	06.07.2018	SKU	day	25
59	49.59946	8.91281	grassland	Airlenbach	06.07.2018	SKU	day	21
60	49.59882	8.90799	forest	Airlenbach	06.07.2018	SKU	day	23
61	49.59827	8.90898	forest	Airlenbach	06.07.2018	SKU	day	25
62	49.59771	8.90854	grassland	Airlenbach	06.07.2018	SKU	day	25
63	49.5977	8.91023	grassland	Airlenbach	06.07.2018	SKU	day	25
64	49.59	8.92646	forest	Airlenbach	06.07.2018	SKU	day	25
53	49.59454	8.92322	grassland	Airlenbach	06.07.2018	SKU	night	19
54	49.60108	8.92363	forest	Airlenbach	06.07.2018	SKU	night	15
55	49.60038	8.92011	grassland	Airlenbach	06.07.2018	SKU	night	25
56	49.60119	8.91945	grassland	Airlenbach	06.07.2018	SKU	night	25
57	49.6014	8.9194	forest	Airlenbach	06.07.2018	SKU	night	20
58	49.60119	8.91945	forest	Airlenbach	06.07.2018	SKU	night	25
59	49.59946	8.91281	grassland	Airlenbach	06.07.2018	SKU	night	1
60	49.59882	8.90799	forest	Airlenbach	06.07.2018	SKU	night	25
61	49.59827	8.90898	forest	Airlenbach	06.07.2018	SKU	night	25
62	49.59771	8.90854	grassland	Airlenbach	06.07.2018	SKU	night	25
63	49.5977	8.91023	grassland	Airlenbach	06.07.2018	SKU	night	25
64	49.59	8.92646	forest	Airlenbach	06.07.2018	SKU	night	21
53	49.59454	8.92322	grassland	Airlenbach	06.07.2018	SKG	day	25
54	49.60108	8.92363	forest	Airlenbach	06.07.2018	SKG	day	17
55	49.60038	8.92011	grassland	Airlenbach	06.07.2018	SKG	day	17
56	49.60119	8.91945	grassland	Airlenbach	06.07.2018	SKG	day	23
57	49.6014	8.9194	forest	Airlenbach	06.07.2018	SKG	day	0
58	49.60119	8.91945	forest	Airlenbach	06.07.2018	SKG	day	24
59	49.59946	8.91281	grassland	Airlenbach	06.07.2018	SKG	day	6
60	49.59882	8.90799	forest	Airlenbach	06.07.2018	SKG	day	23
61	49.59827	8.90898	forest	Airlenbach	06.07.2018	SKG	day	25
62	49.59771	8.90854	grassland	Airlenbach	06.07.2018	SKG	day	24
63	49.5977	8.91023	grassland	Airlenbach	06.07.2018	SKG	day	21
64	49.59	8.92646	forest	Airlenbach	06.07.2018	SKG	day	25
53	49.59454	8.92322	grassland	Airlenbach	06.07.2018	SKG	night	23
54	49.60108	8.92363	forest	Airlenbach	06.07.2018	SKG	night	22
55	49.60038	8.92011	grassland	Airlenbach	06.07.2018	SKG	night	23
56	49.60119	8.91945	grassland	Airlenbach	06.07.2018	SKG	night	15
57	49.6014	8.9194	forest	Airlenbach	06.07.2018	SKG	night	17
58	49.60119	8.91945	forest	Airlenbach	06.07.2018	SKG	night	25
59	49.59946	8.91281	grassland	Airlenbach	06.07.2018	SKG	night	0
60	49.59882	8.90799	forest	Airlenbach	06.07.2018	SKG	night	16
61	49.59827	8.90898	forest	Airlenbach	06.07.2018	SKG	night	21
62	49.59771	8.90854	grassland	Airlenbach	06.07.2018	SKG	night	22
63	49.5977	8.91023	grassland	Airlenbach	06.07.2018	SKG	night	0
64	49.59	8.92646	forest	Airlenbach	06.07.2018	SKG	night	24
53	49.59454	8.92322	grassland	Airlenbach	06.07.2018	LOT	day	17
54	49.60108	8.92363	forest	Airlenbach	06.07.2018	LOT	day	22
55	49.60038	8.92011	grassland	Airlenbach	06.07.2018	LOT	day	24
56	49.60119	8.91945	grassland	Airlenbach	06.07.2018	LOT	day	18
57	49.6014	8.9194	forest	Airlenbach	06.07.2018	LOT	day	23
58	49.60119	8.91945	forest	Airlenbach	06.07.2018	LOT	day	25
59	49.59946	8.91281	grassland	Airlenbach	06.07.2018	LOT	day	17
60	49.59882	8.90799	forest	Airlenbach	06.07.2018	LOT	day	18
61	49.59827	8.90898	forest	Airlenbach	06.07.2018	LOT	day	24
62	49.59771	8.90854	grassland	Airlenbach	06.07.2018	LOT	day	20
63	49.5977	8.91023	grassland	Airlenbach	06.07.2018	LOT	day	25
64	49.59	8.92646	forest	Airlenbach	06.07.2018	LOT	day	22
53	49.59454	8.92322	grassland	Airlenbach	06.07.2018	LOT	night	25
54	49.60108	8.92363	forest	Airlenbach	06.07.2018	LOT	night	25
55	49.60038	8.92011	grassland	Airlenbach	06.07.2018	LOT	night	19
56	49.60119	8.91945	grassland	Airlenbach	06.07.2018	LOT	night	20
57	49.6014	8.9194	forest	Airlenbach	06.07.2018	LOT	night	24
58	49.60119	8.91945	forest	Airlenbach	06.07.2018	LOT	night	25
59	49.59946	8.91281	grassland	Airlenbach	06.07.2018	LOT	night	15
60	49.59882	8.90799	forest	Airlenbach	06.07.2018	LOT	night	25
61	49.59827	8.90898	forest	Airlenbach	06.07.2018	LOT	night	21
62	49.59771	8.90854	grassland	Airlenbach	06.07.2018	LOT	night	25
63	49.5977	8.91023	grassland	Airlenbach	06.07.2018	LOT	night	25
64	49.59	8.92646	forest	Airlenbach	06.07.2018	LOT	night	25
53	49.59454	8.92322	grassland	Airlenbach	06.07.2018	SCH	day	20
54	49.60108	8.92363	forest	Airlenbach	06.07.2018	SCH	day	0
55	49.60038	8.92011	grassland	Airlenbach	06.07.2018	SCH	day	14
56	49.60119	8.91945	grassland	Airlenbach	06.07.2018	SCH	day	1
57	49.6014	8.9194	forest	Airlenbach	06.07.2018	SCH	day	0
58	49.60119	8.91945	forest	Airlenbach	06.07.2018	SCH	day	11
59	49.59946	8.91281	grassland	Airlenbach	06.07.2018	SCH	day	2
60	49.59882	8.90799	forest	Airlenbach	06.07.2018	SCH	day	19
61	49.59827	8.90898	forest	Airlenbach	06.07.2018	SCH	day	25
62	49.59771	8.90854	grassland	Airlenbach	06.07.2018	SCH	day	11
63	49.5977	8.91023	grassland	Airlenbach	06.07.2018	SCH	day	1
64	49.59	8.92646	forest	Airlenbach	06.07.2018	SCH	day	21
53	49.59454	8.92322	grassland	Airlenbach	06.07.2018	SCH	night	23
54	49.60108	8.92363	forest	Airlenbach	06.07.2018	SCH	night	22
55	49.60038	8.92011	grassland	Airlenbach	06.07.2018	SCH	night	17
56	49.60119	8.91945	grassland	Airlenbach	06.07.2018	SCH	night	0
57	49.6014	8.9194	forest	Airlenbach	06.07.2018	SCH	night	NA
58	49.60119	8.91945	forest	Airlenbach	06.07.2018	SCH	night	16
59	49.59946	8.91281	grassland	Airlenbach	06.07.2018	SCH	night	3
60	49.59882	8.90799	forest	Airlenbach	06.07.2018	SCH	night	20
61	49.59827	8.90898	forest	Airlenbach	06.07.2018	SCH	night	19
62	49.59771	8.90854	grassland	Airlenbach	06.07.2018	SCH	night	24
63	49.5977	8.91023	grassland	Airlenbach	06.07.2018	SCH	night	18
64	49.59	8.92646	forest	Airlenbach	06.07.2018	SCH	night	17
65	49.71755	8.99042	grassland	Zell	11.07.2018	SKU	day	25
66	49.71172	8.99162	grassland	Zell	11.07.2018	SKU	day	25
67	49.713	8.99037	grassland	Zell	11.07.2018	SKU	day	25
68	49.7123	8.99036	grassland	Zell	11.07.2018	SKU	day	25
69	49.71342	8.99003	forest	Zell	11.07.2018	SKU	day	25
70	49.71118	8.98912	forest	Zell	11.07.2018	SKU	day	25
71	49.71032	8.98934	forest	Zell	11.07.2018	SKU	day	20
72	49.70643	8.9939	forest	Zell	11.07.2018	SKU	day	25
65	49.71755	8.99042	grassland	Zell	11.07.2018	SKU	night	25
66	49.71172	8.99162	grassland	Zell	11.07.2018	SKU	night	25
67	49.713	8.99037	grassland	Zell	11.07.2018	SKU	night	25
68	49.7123	8.99036	grassland	Zell	11.07.2018	SKU	night	25
69	49.71342	8.99003	forest	Zell	11.07.2018	SKU	night	25
70	49.71118	8.98912	forest	Zell	11.07.2018	SKU	night	9
71	49.71032	8.98934	forest	Zell	11.07.2018	SKU	night	1
72	49.70643	8.9939	forest	Zell	11.07.2018	SKU	night	21
65	49.71755	8.99042	grassland	Zell	11.07.2018	SKG	day	25
66	49.71172	8.99162	grassland	Zell	11.07.2018	SKG	day	25
67	49.713	8.99037	grassland	Zell	11.07.2018	SKG	day	20
68	49.7123	8.99036	grassland	Zell	11.07.2018	SKG	day	10
69	49.71342	8.99003	forest	Zell	11.07.2018	SKG	day	25
70	49.71118	8.98912	forest	Zell	11.07.2018	SKG	day	3
71	49.71032	8.98934	forest	Zell	11.07.2018	SKG	day	0
72	49.70643	8.9939	forest	Zell	11.07.2018	SKG	day	24
65	49.71755	8.99042	grassland	Zell	11.07.2018	SKG	night	23
66	49.71172	8.99162	grassland	Zell	11.07.2018	SKG	night	24
67	49.713	8.99037	grassland	Zell	11.07.2018	SKG	night	25
68	49.7123	8.99036	grassland	Zell	11.07.2018	SKG	night	24
69	49.71342	8.99003	forest	Zell	11.07.2018	SKG	night	25
70	49.71118	8.98912	forest	Zell	11.07.2018	SKG	night	0
71	49.71032	8.98934	forest	Zell	11.07.2018	SKG	night	0
72	49.70643	8.9939	forest	Zell	11.07.2018	SKG	night	3
65	49.71755	8.99042	grassland	Zell	11.07.2018	LOT	day	23
66	49.71172	8.99162	grassland	Zell	11.07.2018	LOT	day	22
67	49.713	8.99037	grassland	Zell	11.07.2018	LOT	day	25
68	49.7123	8.99036	grassland	Zell	11.07.2018	LOT	day	19
69	49.71342	8.99003	forest	Zell	11.07.2018	LOT	day	24
70	49.71118	8.98912	forest	Zell	11.07.2018	LOT	day	25
71	49.71032	8.98934	forest	Zell	11.07.2018	LOT	day	25
72	49.70643	8.9939	forest	Zell	11.07.2018	LOT	day	25
65	49.71755	8.99042	grassland	Zell	11.07.2018	LOT	night	25
66	49.71172	8.99162	grassland	Zell	11.07.2018	LOT	night	24
67	49.713	8.99037	grassland	Zell	11.07.2018	LOT	night	25
68	49.7123	8.99036	grassland	Zell	11.07.2018	LOT	night	20
69	49.71342	8.99003	forest	Zell	11.07.2018	LOT	night	21
70	49.71118	8.98912	forest	Zell	11.07.2018	LOT	night	23
71	49.71032	8.98934	forest	Zell	11.07.2018	LOT	night	24
72	49.70643	8.9939	forest	Zell	11.07.2018	LOT	night	25
65	49.71755	8.99042	grassland	Zell	11.07.2018	SCH	day	8
66	49.71172	8.99162	grassland	Zell	11.07.2018	SCH	day	5
67	49.713	8.99037	grassland	Zell	11.07.2018	SCH	day	0
68	49.7123	8.99036	grassland	Zell	11.07.2018	SCH	day	17
69	49.71342	8.99003	forest	Zell	11.07.2018	SCH	day	22
70	49.71118	8.98912	forest	Zell	11.07.2018	SCH	day	18
71	49.71032	8.98934	forest	Zell	11.07.2018	SCH	day	25
72	49.70643	8.9939	forest	Zell	11.07.2018	SCH	day	6
65	49.71755	8.99042	grassland	Zell	11.07.2018	SCH	night	20
66	49.71172	8.99162	grassland	Zell	11.07.2018	SCH	night	24
67	49.713	8.99037	grassland	Zell	11.07.2018	SCH	night	2
68	49.7123	8.99036	grassland	Zell	11.07.2018	SCH	night	21
69	49.71342	8.99003	forest	Zell	11.07.2018	SCH	night	18
70	49.71118	8.98912	forest	Zell	11.07.2018	SCH	night	3
71	49.71032	8.98934	forest	Zell	11.07.2018	SCH	night	6
72	49.70643	8.9939	forest	Zell	11.07.2018	SCH	night	4
